# Supplementary material for: Mapping the Universe of Eph Receptor and Ephrin Ligand Transcripts in Epithelial and Fiber Cells of the Eye Lens
Source: Cells. 2022 Oct 19;11(20):3291. doi: 10.3390/cells11203291 (PMC9600312; doi:10.3390/cells11203291)
Supplement: Supplementary file 1 [file cells-11-03291-s001.zip]

Archive with 2 entries (2 files):
- cells-1952310-supplementary/Supplemental Table S1.pdf
- cells-1952310-supplementary/Supplemental Table S2.pdf
